# Supplementary material for: Oncocalyxone A Functions As an Anti-Glycation Agent In Vitro
Source: PLoS One. 2015 Jun 25;10(6):e0131222. doi: 10.1371/journal.pone.0131222 (PMC4482150; doi:10.1371/journal.pone.0131222)
Supplement: S1 File — (XLSX) [file pone.0131222.s001.xlsx]

## Sheet: Plan3
	Aminoguanidine								IC50		Oncocalyxone A							IC50
uM	3.52782	7.05563	14.1113	28.2225	56.5355	113.071	226.142	452.284			10.3477	20.6954	41.3907	82.7815	165.563	331.126	662.252
% inhibition	11.4732	15.4893	19.891	24.1625	25.0914	33.3564	59.8191	76.2264	181.935		NA	29.8912	37.683	45.6551	61.2638	85.6032	105.531	84.4006
	13.634	15.1939	21.849	22.5851	27.5651	32.8106	59.754	76.0862	181.835		NA	30.8902	35.4972	44.5684	59.4235	85.523	105.791	90.2478
	13.296	16.0602	23.3938	23.6742	27.5827	33.1787	58.3368	74.7592	190.295		NA	29.6834	35.8126	45.272	59.6363	85.841	105.871	89.0067
Mean	12.8011	15.5811	21.7113	23.4739	26.7464	33.1152	59.3033	75.6906	184.688		0	30.1549	36.3309	45.1652	60.1078	85.6557	105.731	87.885
SD	1.1623	0.440393	1.75546	0.807547	1.43331	0.278387	0.837617	0.809668	4.85568			0.645195	1.18149	0.551145	1.0067	0.165383	0.178034	3.08075
Legend
NA not detected
